# Supplementary material for: The effect of temperature on organic carbon degradation in marine sediments
Source: Sci Rep. 2015 Dec 7;5:17861. doi: 10.1038/srep17861 (PMC4671099; doi:10.1038/srep17861)
Supplement: Supplementary Data set 1 [file srep17861-s2.csv]

holeid	lat(deg)	lon(deg)	zsf(m)	dist2cont(km)	POCsf(%)
8-71	4.4713	-140.3152	4419	2290	1.09
19-183	52.5717	-161.2055	4708	265.3	0.539
19-185	54.4288	-169.2432	2110	150.2	0.466
21-206	-32.0125	165.4525	3196	723.7	1.13
21-206C	-32.0125	165.4525	3196	723.7	1.13
21-209	-15.9365	152.1878	1428	591.5	0.68
22-216	1.4622	90.208	2237	689.9	0.335
22-216A	1.4622	90.208	2237	689.9	0.335
22-217	8.9262	90.5388	3010	636.2	0.508
22-217A	8.9262	90.5388	3010	636.2	0.508
25-242	-15.8442	41.8205	2275	138.6	0.352
25-248	-29.5297	37.4747	4994	507.1	0.562
25-249	-29.9498	36.077	2098	391	0.387
49-407	63.9387	-30.576	2472	330	0.129
63-471	23.4822	-112.4963	3101	133.1	1.61
63-472	23.0058	-113.9952	3831	272.6	1.09
63-473	20.9653	-107.0635	3249	156.4	1.64
77-536	23.4898	-85.2097	2790	147.2	nan
93-603	35.4943	-70.0283	4633	500	0.701
93-603B	35.4952	-70.0285	4633	500	0.701
93-603C	35.4963	-70.031	4633	499.7	0.702
95-603F	35.4978	-70.0227	4640	500.5	0.7
108-661A	9.4468	-19.3861	4012.7	434.3	0.582
112-683A	-9.0282	-80.4067	3087	173.9	3.07
112-683B	-9.0265	-80.4043	3077	173.6	3.07
112-684B	-8.9915	-79.9558	439	128.1	3.84
112-684C	-8.9915	-79.9558	438	128.1	3.84
112-688A	-11.5377	-78.9428	3827	143.5	nan
112-688E	-11.538	-78.9442	3827	143.7	nan
113-690B	-65.1605	1.2049	2914	423.2	0.232
113-690C	-65.1603	1.2047	2914	423.2	0.232
113-695A	-62.3913	-43.4516	1300.1	685.3	0.327
117-731A	16.4705	59.7025	2359.4	342.5	1.47
125-784A	30.908	141.738	4900.8	475.1	0.735
126-792A	32.3998	140.3807	1787.3	279.3	0.608
126-792B	32.3998	140.3807	1787.7	279.3	0.608
126-792D	32.3983	140.3797	1787.7	279.4	0.608
126-792E	32.3994	140.3793	1787.7	279.3	0.608
134-827A	-15.295	166.3519	2803.4	22.64	0.771
134-827B	-15.295	166.3519	2803.4	22.64	0.771
135-835A	-18.501	-177.3027	2905.7	350.4	0.44
135-837A	-20.2218	-176.8227	2752.5	514.1	0.438
145-881B	47.1023	161.4915	5530.8	540.8	0.549
145-881C	47.1022	161.4915	5530.8	540.9	0.549
145-881D	47.1023	161.492	5531.1	540.8	0.549
149-897A	40.8387	-12.474	5320	307.5	0.57
149-897C	40.8388	-12.474	5315.2	307.5	0.57
149-897D	40.8385	-12.4752	5315.8	307.6	0.57
149-898A	40.6841	-12.123	5279	272.3	0.551
149-898B	40.6851	-12.123	5277.7	272.4	0.551
149-900A	40.6832	-11.6042	5036.8	233.2	0.492
150-902C	38.9346	-72.7727	811	146.2	1.09
150-902D	38.9347	-72.7729	808	146.2	1.09
150-903A	38.9383	-72.8172	444.4	142.8	1.05
150-903B	38.9384	-72.8171	446.4	142.8	1.05
150-903C	38.9384	-72.8171	446.4	142.8	1.05
151-907A	69.2498	12.6982	1800.8	120.2	0.771
151-908A	78.3852	1.3606	1273.5	227.6	1.04
154-926A	3.7191	-42.9081	3598.4	608.4	0.354
154-926B	3.7191	-42.9084	3598.3	608.4	0.354
157-954A	28.4366	-15.5321	3485.2	60.88	0.752
157-954B	28.4365	-15.532	3485.2	60.89	0.752
157-955A	27.3258	-15.2308	2854.1	133.7	0.824
157-956A	27.6151	-16.1633	3441.9	59.33	0.717
157-956B	27.6149	-16.1633	3441.9	59.35	0.717
159-959A	3.6277	-2.7352	2090.7	142.1	1.24
159-959B	3.6276	-2.7356	2091.2	142.1	1.24
159-959D	3.6276	-2.7358	2090.7	142.1	1.24
162-907B	69.2497	-12.6983	1802	332	0.673
162-981A	55.4772	-14.6509	2173.1	322.1	0.59
166-1007B	24.5044	-79.3223	647.4	92.8	0.218
166-1007C	24.5042	-79.3225	647.3	92.83	0.218
167-1010B	29.9651	-118.1007	3465.5	202.4	1.13
167-1010C	29.9651	-118.1008	3465.7	202.4	1.13
167-1011B	31.2803	-117.633	2021.6	97.07	nan
167-1012A	32.2828	-118.383	1773.3	118.6	nan
167-1018A	36.9883	-123.277	2477.4	81	3.24
167-1021B	39.0875	-127.783	4211.5	320.9	0.538
170-1039A	9.6399	-86.2001	4351.7	63.55	2.42
170-1039B	9.64	-86.2	4353.5	63.53	2.42
170-1040B	9.6617	-86.1791	4178	60.23	2.42
170-1040C	9.6616	-86.1789	4177.9	60.21	2.42
170-1041A	9.7337	-86.1165	3306.1	50.25	2.42
170-1041B	9.7337	-86.1163	3305.9	50.23	2.42
172-1062A	28.2464	-74.407	4763.3	495	0.209
172-1062B	28.2465	-74.407	4763	495	0.209
174-1073A	39.2254	-72.2758	639.4	168.6	nan
175-1077A	-5.18	10.4366	2380	152.9	2.65
175-1081A	-19.6197	11.3193	794.1	140.7	4.06
175-1085A	-29.3744	13.9901	1713.2	227.9	1.37
180-1115A	-9.1898	151.5742	1149.6	138	0.87
180-1115B	-9.1897	151.574	1148.8	138.1	0.87
180-1115C	-9.1897	151.5737	1148.7	138.1	0.87
181-1120B	-50.0634	173.3717	544.2	478	nan
181-1120D	-50.0637	173.3717	545.9	478.1	nan
181-1124A	-39.4984	-176.5316	3967.5	460.8	0.882
181-1124B	-39.4984	-176.5316	3966.6	460.8	0.882
181-1124C	-39.4984	-176.5316	3966.5	460.8	0.882
182-1128B	-34.3912	127.5908	3874.6	237.3	nan
182-1132B	-33.3162	127.6022	218.5	120.5	nan
184-1146A	19.4567	116.2727	2091.1	363.2	nan
184-1148A	18.8361	116.5655	3297.1	418.1	nan
188-1165B	-64.3796	67.2191	3537.6	371.7	0.55
188-1165C	-64.3795	67.2181	3537.5	371.7	0.55
188-1167A	-66.4002	72.2842	1639.9	189.1	0.718
189-1168A	-42.6097	144.4127	2463.3	69.38	nan
189-1170A	-47.1507	146.0498	2704.7	394	nan
189-1170D	-47.1502	146.0497	2704.7	393.9	nan
189-1171A	-48.4999	149.1115	2148.2	567.2	nan
189-1171C	-48.5	149.1118	2147.8	567.2	nan
189-1171D	-48.5	149.112	2147.8	567.2	nan
189-1172A	-43.9598	149.9283	2621.9	175.1	nan
189-1172D	-43.9592	149.9286	2621.7	175.2	nan
190-1176A	32.5783	134.6657	3020.5	88.28	nan
190-1178A	32.731	134.4795	1741.7	63.59	nan
201-1225A	2.7708	-110.5715	3761.3	1884	1.49
201-1225C	2.771	-110.5715	3760.2	1884	1.49
201-1226B	-3.0945	-90.818	3297	229.2	2.14
201-1226E	-3.094	-90.818	3296.4	229.2	2.14
201-1227A	-8.9911	-79.9558	427.5	128.1	3.84
201-1227D	-8.9908	-79.956	426.6	128.1	3.84
206-1256B	6.7365	-91.9343	3634.7	734.1	1.04
206-1256C	6.7363	-91.9343	3634.7	734.1	1.04
311-U1329C	48.7896	-126.6787	946.4	64.37	nan
311-U1329E	48.7898	-126.6786	945.5	64.35	nan
320-U1335A	5.31224	-126.283	4333	2616	1.86
321-U1337A	3.83344	-123.206	4465.6	2543	1.37
321-U1338A	2.50781	-117.969	4204.5	2339	1.08
321-U1338B	2.50782	-117.97	4203.7	2339	1.08
318-U1359A	-64.904	143.961	3014.5	217.7	nan
318-U1359B	-64.9041	143.961	3012.4	217.7	nan
318-U1361A	-64.4095	143.887	3459.2	272.6	nan
344-U1381C	8.42838	-84.158	2064.6	49.87	3.05
