# Supplementary material for: The effect of temperature on organic carbon degradation in marine sediments
Source: Sci Rep. 2015 Dec 7;5:17861. doi: 10.1038/srep17861 (PMC4671099; doi:10.1038/srep17861)
Supplement: Supplementary Data set 2 [file srep17861-s3.csv]

holeid	lat(deg)	lon(deg)	zsf(m)	dist2cont(km)	POCsf(%)
23-225	21.3097	38.2518	1228	78.87	nan
23-227	21.331	38.1328	1795	81.55	nan
23-228	19.086	39.0033	1038	113.9	nan
23-229	14.7682	42.1912	852	62.41	nan
23-229A	14.7682	42.1912	852	62.41	nan
31-297	30.8727	134.1648	4458	232.7	0.639
31-298	31.7155	133.6037	4628	124.1	nan
31-298A	31.7155	133.6037	4628	124.1	nan
31-301	41.0625	134.0477	3520	196.2	nan
48-402	47.8747	-8.8407	2339	307.3	0.444
48-402A	47.8747	-8.8407	2339	307.3	0.444
64-478	27.0968	-111.5075	1889	35.82	2.02
64-479	27.846	-111.6248	747	43.61	2.05
65-483	22.8833	-108.7483	3070	81.3	2.28
65-483B	22.8832	-108.7473	3070	81.4	2.28
65-483C	22.883	-108.743	3070	81.79	2.28
76-533	31.26	-74.8698	3191	411.8	0.325
76-533A	31.26	-74.8698	3191	411.8	0.325
111-677A	1.2023	-83.737	3472	400	2.71
111-677B	1.2024	-83.737	3473	400	2.71
112-680B	-11.065	-78.0778	273	42.74	nan
112-680C	-11.065	-78.0778	272	42.74	nan
119-736A	-49.403	71.6615	629	82.26	0.47
119-736B	-49.403	71.6615	628.1	82.26	0.47
119-736C	-49.403	71.6615	629	82.26	0.47
127-795A	43.987	138.967	3300.2	132.7	nan
127-795B	43.987	138.965	3299	132.8	nan
128-798A	37.0383	134.7998	903.1	141.8	nan
128-798B	37.0385	134.7996	900	141.8	nan
128-798C	37.0385	134.7997	900.1	141.8	nan
131-808A	32.352	134.9444	4676	124.2	nan
131-808B	32.3514	134.9436	4674.2	124.3	nan
131-808C	32.3528	134.9443	4674.6	124.1	nan
134-833A	-14.876	167.88	2628.5	84.21	0.683
134-833B	-14.876	167.88	2629	84.21	0.683
135-838A	-20.827	-176.89	2322.8	555.5	0.446
135-839A	-20.6922	-176.7749	2617.4	555.2	0.441
141-861C	-45.85	-75.6922	1662.2	53.55	1.26
141-861D	-45.85	-75.6917	1640.9	53.51	1.26
146-888B	48.1668	-126.6632	2516.3	120.7	nan
146-890B	48.6625	-126.8815	1326.3	82.51	nan
151-911A	80.4744	8.2273	901.6	96.58	0.863
155-930A	5.0149	-47.5957	3144.3	406	0.501
155-930B	5.0149	-47.5957	3144.6	406	0.501
155-930C	5.0151	-47.5958	3144.6	406	0.501
155-930D	5.0167	-47.5958	3145.3	406.1	0.501
155-931A	5.1418	-46.633	3472.7	514.2	0.463
155-931B	5.142	-46.633	3475.9	514.2	0.463
155-933A	5.0967	-46.8123	3365.9	493	0.478
155-934A	5.4841	-47.681	3421.7	416.2	0.514
155-935A	5.4268	-47.5648	3485.5	425.3	0.507
155-936A	5.6322	-47.7356	3575	418.1	0.518
155-937B	4.5958	-47.2074	2759.9	434.7	0.457
155-938A	4.6584	-47.3123	2804.1	426.9	0.466
155-939B	4.7217	-47.499	2792.3	409.6	0.473
155-939C	4.7217	-47.499	2791.1	409.6	0.473
155-940A	5.1432	-47.5288	3191.4	417.5	0.506
155-941A	5.373	-48.0288	3380.9	376.1	0.518
155-942A	5.7425	-49.0908	3346.3	295.9	0.428
155-944A	5.9389	-47.7578	3701.3	432.9	0.514
155-946A	6.9496	-47.9193	4100.1	479	0.413
162-984B	61.4253	-24.0825	1647.8	274	0.501
162-986C	77.3405	9.0777	2051.5	122	1.04
162-986D	77.3401	9.0776	2051.5	122.1	1.04
162-987D	70.4966	-17.9363	1672.8	132.8	0.697
166-1009A	23.614	-79.05	307.9	103.6	0.168
167-1017B	34.5349	-121.106	955.1	41.24	nan
167-1017C	34.5349	-121.107	956.1	41.33	nan
167-1019C	41.6829	-124.932	976.9	59.8	1.61
167-1020B	41.009	-126.434	3038.8	181.8	1.43
168-1023A	47.9173	-128.792	2593.3	232.6	2.31
168-1024B	47.9046	-128.752	2614	231.5	2.31
168-1025B	47.8833	-128.65	2613.6	227.7	2.32
168-1026A	47.7626	-127.759	2658.1	202.1	2.37
168-1026C	47.771	-127.753	2658	201	2.37
168-1027B	47.7569	-127.73	2657	201.7	2.37
168-1027C	47.7565	-127.731	2656.2	201.7	2.37
168-1028A	47.858	-128.504	2659	222.5	2.33
168-1029A	47.8317	-128.376	2653	218.9	2.33
168-1031A	47.89	-128.566	2588	222.8	2.33
175-1076A	-5.0689	11.1015	1404.2	88.35	3.01
175-1078A	-11.9202	13.4002	427.2	32.42	nan
175-1078B	-11.9205	13.4003	426.1	32.4	nan
175-1078C	-11.9208	13.4003	426	32.4	nan
175-1082A	-21.094	11.8206	1279.3	165.5	4.46
175-1084A	-25.5139	13.0278	1991.9	180	4
178-1096A	-67.5668	-76.9632	3152	230.8	0.38
178-1096B	-67.5668	-76.9635	3152.5	230.8	0.38
178-1096C	-67.5668	-76.9638	3152.5	230.8	0.38
180-1108B	-9.7454	151.6257	3177.2	97.6	0.876
184-1144A	20.053	117.4189	2035.7	337.4	nan
190-1173A	32.2444	135.0251	4790.7	135.7	0.617
190-1174A	32.3423	134.9565	4751.2	125.5	nan
190-1174B	32.3423	134.9564	4751.2	125.4	nan
204-1245B	44.586	-125.1491	869.7	85.23	1.04
204-1245E	44.5862	-125.1493	869.5	85.23	1.04
204-1246B	44.5861	-125.1354	849.4	84.12	1.04
204-1247B	44.5776	-125.1513	834.3	85.34	1.04
204-1248B	44.5743	-125.1525	829.6	85.47	1.05
204-1248C	44.5742	-125.1525	829.6	85.47	1.05
204-1250C	44.5688	-125.1503	795.8	85.2	1.05
204-1250D	44.5684	-125.1503	795.7	85.2	1.05
204-1251B	44.5703	-125.074	1213.3	79.17	1.02
308-U1319A	27.2663	-94.4032	1429.6	202.3	nan
308-U1320A	27.3013	-94.3876	1470	199.6	nan
308-U1322B	28.0994	-89.025	1319.5	98.46	nan
308-U1322C	28.0994	-89.0254	1318.9	98.45	nan
308-U1322D	28.0996	-89.0252	1318.9	98.43	nan
308-U1324B	28.0797	-89.1391	1056.8	97.55	nan
308-U1324C	28.0797	-89.1395	1055.7	97.54	nan
311-U1325B	48.6449	-126.9833	2194.8	88.05	nan
311-U1325C	48.645	-126.9835	2194.8	88.08	nan
311-U1325D	48.645	-126.9835	2193.2	88.08	nan
311-U1326C	48.6273	-127.0504	1828	92.47	2.53
311-U1326D	48.6271	-127.0507	1827.9	92.53	2.53
311-U1327C	48.6981	-126.8652	1304.5	78.22	nan
311-U1327D	48.6983	-126.8651	1303.7	78.2	nan
311-U1327E	48.6983	-126.8649	1303.4	78.2	nan
311-U1328B	48.6675	-126.8509	1267.8	80.92	nan
311-U1328C	48.6676	-126.8507	1267.7	80.91	nan
323-U1339A	54.67	-169.982	1871.8	203.2	0.443
323-U1339B	54.6702	-169.982	1872.7	203.3	0.443
323-U1343A	57.5567	-175.816	1956.4	564.9	nan
323-U1343E	57.5564	-175.817	1961.5	565	nan
323-U1344A	59.05	-179.203	3177.5	371.6	nan
323-U1345A	60.1532	-179.47	1013.2	248.9	nan
317-U1352B	-44.9376	172.023	348.1	66.96	nan
317-U1352C	-44.9378	172.023	348.1	66.96	nan
334-U1379B	8.68084	-84.0338	127.3	30.54	3.1
334-U1379C	8.68101	-84.0338	128.4	30.54	3.1
